# Supplementary material for: Gaps in Prehospital Care for Patients Exposed to a Chemical Attack – A Systematic Review
Source: Prehosp Disaster Med. 2022 Mar 11;37(2):230–9. doi: 10.1017/S1049023X22000401 (PMC8948487; doi:10.1017/S1049023X22000401)
Supplement: Supplementary file 1 [file S1049023X22000401sup.zip]

Archive with 5 entries (5 files):
- S1049023X22000401sup005.docx
- S1049023X22000401sup004.docx
- S1049023X22000401sup003.docx
- S1049023X22000401sup002.docx
- S1049023X22000401sup001.docx
